# Supplementary material for: Income, food expenditure shares, and severe food insecurity in Australia across 21 waves of HILDA
Source: Health Promot Int. 2026 Jun 4;41(3):daag079. doi: 10.1093/heapro/daag079 (PMC13234612; doi:10.1093/heapro/daag079)
Supplement: daag079_Supplementary_Data [file daag079_supplementary_data.zip]

Archive with 8 entries (8 files):
- tab_s1_covid_sensitivity_ACCEPTED.docx
- tab_s2_trimming_ACCEPTED.docx
- tab_s3_sample_sizes.docx
- tab_s4_repeat_reporting.docx
- tab_s5_foodbank_proxy.docx
- tab_s6_logit_mealskip_v2_ACCEPTED.docx
- tab_s7_engel_curve_v2_ACCEPTED.docx
- tab_s8_summary_stats_v2.docx
